# Supplementary material for: Wheat Ammonium Transporter (AMT) Gene Family: Diversity and Possible Role in Host–Pathogen Interaction with Stem Rust
Source: Front Plant Sci. 2017 Sep 20;8:1637. doi: 10.3389/fpls.2017.01637 (PMC5611643; doi:10.3389/fpls.2017.01637)
Supplement: Supplementary file 1 [file Data_Sheet_1.XLSX]

## Sheet: Sheet1
		TABLE S1. TaAMTs amino acids sequences
Name	Uniprot Accession No.	Name	Previously published TaAMTs	References	Sequence Version	Entry Version	Note
TaAMT1;1a	A0A1D6DB69	TaAMT1;1a			1	5
TaAMT1;1b	W5BH53	TaAMT1;1b	TaAMT1;2 (AAS19467.1)	(Duan et al., 2015)	1	25
TaAMT1;2a	Q6QU81	TaAMT1;2a	TaAMT1;1 (AAS19466.2)	(Duan et al., 2015; Sogaard et al., 2009)	2	50	modification of sequences due to database record updates
TaAMT1;2b	A0A1D6ASF7	TaAMT1;2b			1	6
TaAMT1;2c	W5GVB4	TaAMT1;2c			1	25
TaAMT1;2d	A0A1D6ACP8	TaAMT1;2d			1	6	duplicate to a fragment sequence (Uniprot ID: Q6QU80)
TaAMT1;3a	Q676V6	TaAMT1;3a			1	45
TaAMT1;3b	A0A1D5TG44	TaAMT1;3b			1	6
TaAMT2;1	A0A1D5SDC6	TaAMT2;1			1	5
TaAMT2;2a	A0A1D5WJZ7	TaAMT2;2a			1	4
TaAMT2;2b	A0A1D5WJZ6	TaAMT2;2b			1	6
TaAMT2;2c	A0A077RVT3	TaAMT2;2c			1	21
TaAMT2;2d	A0A1D5V877	TaAMT2;2d			1	5
TaAMT2;3a	W4ZRK3	TaAMT2;3a			1	27
TaAMT2;3b	A0A1D5SUT1	TaAMT2;3b			1	6
TaAMT3;1a	A0A1D5W9W0	TaAMT3;1a			1	6	duplicate to A0A077S5B5
TaAMT3;1b	A0A1D6RQ50	TaAMT3;1b			1	6
TaAMT3;2a	A0A1D5Z4Z0	TaAMT3;2a			1	6
TaAMT3;2b	A0A1D5X6I4	TaAMT3;2b			1	6
TaAMT3;3a	Q6T8L6	TaAMT3;3a	TaAMT2;1 (AAR87397.1)	(Duan et al., 2015)	1	52
TaAMT3;3b	A0A1D6S6A3	TaAMT3;3b			1	6
TaAMT4;1a	A0A1D5ZNQ9	TaAMT4;1a			1	6
TaAMT4;1b	A0A1D5YNT3	TaAMT4;1b			1	6
AtAMT1;1	P54144	AtAMT1;1			1	134
AtAMT1;2	Q9ZPJ8	AtAMT1;2			1	115
AtAMT1;3	Q9SQH9	AtAMT1;3			2	113	Replaced Q0WSW8
AtAMT1;4	Q9SVT8	AtAMT1;4			1	117
AtAMT1;5	Q9LK16	AtAMT1;5			1	86
AtAMT2	Q9M6N7	AtAMT2			2	114	Replaced Q1JPN2
OsAMT1;1	Q7XQ12	OsAMT1;1			1	80	Replaced A0A0P0WNK2
OsAMT1;2	Q6K9G1	OsAMT1;2			1	79
OsAMT1;3	Q6K9G3	OsAMT1;3			1	82
OsAMT2;1	Q84KJ7	OsAMT2;1			1	86
OsAMT2;2	Q8S230	OsAMT2;2			2	94	Replaced A0A0P0VA16
OsAMT2;3	Q8S233	OsAMT2;3			1	85	Replaced Q0JI13
OsAMT3;1	Q84KJ6	OsAMT3;1			1	82	Replaced A0A0P0VAU4
OsAMT3;2	Q851M9	OsAMT3;2			1	92	Replaced A0A0P0W5C0
OsAMT3;3	Q69T29	OsAMT3;3			1	82	Replaced A0A0P0VK71
OsAMT4;1	Q10CV4	OsAMT4;1			1	57	Replaced A0A0P0W2Z6
LeAMT1;1	P58905	LeAMT1;1			1	71
LeAMT1;2	O04161	LeAMT1;2			1	88
LeAMT1;3	Q9FVN0	LeAMT1;3			1	77

## Sheet: Sheet2
TABLE S2. Primer sequences
TaAMT1;1a
TaAMT1;1b
TaAMT1;2a
TaAMT1;2b
TaAMT1;2c
TaAMT1;2d
TaAMT1;3a
TaAMT1;3b
TaAMT2;1
TaAMT2;2a
TaAMT2;2b
TaAMT2;2c
TaAMT2;2d
TaAMT2;3a
TaAMT2;3b
TaAMT3;1a
TaAMT3;1b
TaAMT3;2a
TaAMT3;2b
TaAMT3;3a
TaAMT3;3b
TaAMT4;1a
TaAMT4;1b
AtAMT1;1
AtAMT1;2
AtAMT1;3
AtAMT1;4
AtAMT1;5
AtAMT2
OsAMT1;1
OsAMT1;2
OsAMT1;3
OsAMT2;1
OsAMT2;2
OsAMT2;3
OsAMT3;1
OsAMT3;2
OsAMT3;3
OsAMT4;1
LeAMT1;1
LeAMT1;2
LeAMT1;3
